# Supplementary material for: Host Diet Preference Drives Diversity and Composition of Gut Microbiota in Captive Birds
Source: Ecol Evol. 2025 Nov 11;15(11):e72463. doi: 10.1002/ece3.72463 (PMC12611309; doi:10.1002/ece3.72463)
Supplement: Supplementary file 5 — Table S1: (A) Sample metadata, with alpha diversity indices and diet preference values. (B) Diet rations provided to host species in individual zoological gardens. [file ECE3-15-e72463-s005.xlsx]

## Sheet: S1-A
Sample_ID	Species	Sample_label	Collection_date	Sampling.site	Diet_preference_PC1	Diet.5Cat_Elton	English_Elton	IOCOrder_Elton	BLFamilyLatin_Elton	Clade	Shannon_rarefied	Observed_ASVs_rarefied	Shannon_raw	Observed_raw_ASVs	Total_abundance	Sample_accession_dup_A	Sample_accession_dup_B
O17_Aythya_nyroca	Aythya_nyroca	A_nyr1	10/30/19	Ostrava	0.175558	PlantSeed	Ferruginous Duck	Anseriformes	Anatidae	Galloanserae	0.789325377554139	12	0.854796	12	3403	ERS22854292	ERS22854293
O19_Aythya_nyroca	Aythya_nyroca	A_nyr2	10/30/19	Ostrava	0.175558	PlantSeed	Ferruginous Duck	Anseriformes	Anatidae	Galloanserae	3.50426429702734	56	3.50354	56	1669	ERS22854294	ERS22854295
P13_Aythya_nyroca	Aythya_nyroca	A_nyr3	06/05/19	Plzen	0.175558	PlantSeed	Ferruginous Duck	Anseriformes	Anatidae	Galloanserae	2.89177101073831	57	2.93638	61	5915	ERS22854327	ERS22854328
P14_Aythya_nyroca	Aythya_nyroca	A_nyr4	06/05/19	Plzen	0.175558	PlantSeed	Ferruginous Duck	Anseriformes	Anatidae	Galloanserae	1.14694043963826	14	1.14256	15	3048	ERS22854329	ERS22854330
D29_Balearica_regulorum	Balearica_regulorum	B_reg1	09/25/19	Dvur	-0.84654	Omnivore	Grey Crowned-crane	Gruiformes	Gruidae	Neoaves	2.55838549739573	31	2.60159	33	4854	ERS22854223	ERS22854224
D33_Balearica_regulorum	Balearica_regulorum	B_reg2	09/25/19	Dvur	-0.84654	Omnivore	Grey Crowned-crane	Gruiformes	Gruidae	Neoaves	1.7428718834299	26	1.73534	27	8446		ERS22854231
D34_Balearica_regulorum	Balearica_regulorum	B_reg3	09/25/19	Dvur	-0.84654	Omnivore	Grey Crowned-crane	Gruiformes	Gruidae	Neoaves	2.7865129286605	48	2.79018	59	6457	ERS22854232	ERS22854233
O1_Balearica_regulorum	Balearica_regulorum	B_reg4	10/30/19	Ostrava	-0.84654	Omnivore	Grey Crowned-crane	Gruiformes	Gruidae	Neoaves	1.32560037105695	21	1.37482	23	4765	ERS22854282	ERS22854283
O30_Balearica_regulorum	Balearica_regulorum	B_reg5	10/30/19	Ostrava	-0.84654	Omnivore	Grey Crowned-crane	Gruiformes	Gruidae	Neoaves	2.68578335313093	36	2.71314	37	6111	ERS22854307	ERS22854308
O38_Bucorvus_leadbeateri	Bucorvus_leadbeateri	B_lea	10/30/19	Ostrava	-1.58743	Invertebrate	Southern Ground-hornbill	Bucerotiformes	Bucorvidae	Neoaves	2.46161354685101	24	2.50555	24	2731	ERS22854316	ERS22854317
O5_Cariama_cristata	Cariama_cristata	C_cri1	10/30/19	Ostrava	-0.59154	Invertebrate	Red-legged Seriema	Cariamiformes	Cariamidae	Neoaves	3.24891082206937	54	3.24491	54	5871	ERS22854318	ERS22854319
O6_Cariama_cristata	Cariama_cristata	C_cri2	10/30/19	Ostrava	-0.59154	Invertebrate	Red-legged Seriema	Cariamiformes	Cariamidae	Neoaves	3.60159214131294	59	3.62932	61	3993	ERS22854320	ERS22854321
J6_Cariama_cristata	Cariama_cristata	C_cri3	08/23/19	Jihlava	-0.59154	Invertebrate	Red-legged Seriema	Cariamiformes	Cariamidae	Neoaves	1.65918481127808	21	1.62682	27	12452		ERS22854275
O11_Chauna_torquata	Chauna_torquata	C_tor1	10/30/19	Ostrava	1.34133	PlantSeed	Southern Screamer	Anseriformes	Anhimidae	Galloanserae	2.89078481960778	24	2.89384	24	1147	ERS22854284	ERS22854285
O12_Chauna_torquata	Chauna_torquata	C_tor2	10/30/19	Ostrava	1.34133	PlantSeed	Southern Screamer	Anseriformes	Anhimidae	Galloanserae	3.63929075289831	118	3.71922	146	12717	ERS22854286	ERS22854287
P27_Chauna_torquata	Chauna_torquata	C_tor3	06/05/19	Plzen	1.34133	PlantSeed	Southern Screamer	Anseriformes	Anhimidae	Galloanserae	3.34269236011263	47	3.32635	47	1451	ERS22854345	ERS22854346
P28_Chauna_torquata	Chauna_torquata	C_tor4	06/05/19	Plzen	1.34133	PlantSeed	Southern Screamer	Anseriformes	Anhimidae	Galloanserae	4.0640839871065	106	4.10276	121	5726	ERS22854347	ERS22854348
D3_Columba_guinea	Columba_guinea	C_gui1	09/25/19	Dvur	1.47563	PlantSeed	Speckled Pigeon	Columbiformes	Columbidae	Neoaves	2.7392623761777	36	2.76834	37	2659	ERS22854225	ERS22854226
D4_Columba_guinea	Columba_guinea	C_gui2	09/25/19	Dvur	1.47563	PlantSeed	Speckled Pigeon	Columbiformes	Columbidae	Neoaves	3.24852254217394	56	3.27419	58	3116	ERS22854234	ERS22854235
B22_Coracias_garrulus	Coracias_garrulus	C_gar1	07/30/19	Brno	0.300211	Invertebrate	European Roller	Coraciiformes	Coraciidae	Neoaves	2.87844825363553	52	2.93484	58	6753	ERS22854183	ERS22854184
O26_Coracias_garrulus	Coracias_garrulus	C_gar2	10/30/19	Ostrava	0.300211	Invertebrate	European Roller	Coraciiformes	Coraciidae	Neoaves	2.28977242845177	22	2.28947	22	2301	ERS22854302	ERS22854303
O27_Coracias_garrulus	Coracias_garrulus	C_gar3	10/30/19	Ostrava	0.300211	Invertebrate	European Roller	Coraciiformes	Coraciidae	Neoaves	2.31823390197359	31	2.34174	32	5296	ERS22854304	ERS22854305
D15_Corvus_albicollis	Corvus_albicollis	C_alb1	09/25/19	Dvur	-1.62662	VertFishScav	White-necked Raven	Passeriformes	Corvidae	Neoaves	1.83956334206658	36	1.90907	42	7258	ERS22854201	ERS22854202
D16_Corvus_albicollis	Corvus_albicollis	C_alb2	09/25/19	Dvur	-1.62662	VertFishScav	White-necked Raven	Passeriformes	Corvidae	Neoaves	3.64408461460371	57	3.67239	59	2531	ERS22854203	ERS22854204
O22_Corvus_albicollis	Corvus_albicollis	C_alb3	10/30/19	Ostrava	-1.62662	VertFishScav	White-necked Raven	Passeriformes	Corvidae	Neoaves	1.75741962526636	21	1.74515	21	3420	ERS22854300	ERS22854301
B25_Crax_rubra	Crax_rubra	C_rub1	07/30/19	Brno	1.47082	FruiNect	Great Curassow	Galliformes	Cracidae	Galloanserae	2.55385603633769	48	2.59801	61	13086	ERS22854185	ERS22854186
B26_Crax_rubra	Crax_rubra	C_rub2	07/30/19	Brno	1.47082	FruiNect	Great Curassow	Galliformes	Cracidae	Galloanserae	2.59959553509709	40	2.63603	46	3921	ERS22854187	ERS22854188
O33_Dendrocygna_viduata	Dendrocygna_viduata	D_vid1	10/30/19	Ostrava	0.972605	PlantSeed	White-faced Whistling-duck	Anseriformes	Anatidae	Galloanserae	2.40133042242794	30	2.38788	30	3529	ERS22854313	ERS22854314
O34_Dendrocygna_viduata	Dendrocygna_viduata	D_vid2	10/30/19	Ostrava	0.972605	PlantSeed	White-faced Whistling-duck	Anseriformes	Anatidae	Galloanserae	2.13617487256589	17	2.1666	17	2218		ERS22854315
P26_Dendrocygna_viduata	Dendrocygna_viduata	D_vid3	06/05/19	Plzen	0.972605	PlantSeed	White-faced Whistling-duck	Anseriformes	Anatidae	Galloanserae	2.55083053717351	31	2.59975	32	9340	ERS22854343	ERS22854344
J1_Dromaius_novaehollandiae	Dromaius_novaehollandiae	D_nov1	08/23/19	Jihlava	1.19934	Omnivore	Emu	Casuariiformes	Dromaiidae	Palaeognathae	2.05533584287668	36	2.05801	38	4617	ERS22854242	ERS22854243
J2_Dromaius_novaehollandiae	Dromaius_novaehollandiae	D_nov2	08/23/19	Jihlava	1.19934	Omnivore	Emu	Casuariiformes	Dromaiidae	Palaeognathae	1.87148429026005	35	1.87324	38	7781	ERS22854256	ERS22854257
J30_Falco_cherrug	Falco_cherrug	F_che1	08/23/19	Jihlava	-2.22717	VertFishScav	Saker Falcon	Falconiformes	Falconidae	Neoaves	2.00982341125695	28	1.9941	31	6815	ERS22854271	ERS22854272
J32_Falco_cherrug	Falco_cherrug	F_che2	08/23/19	Jihlava	-2.22717	VertFishScav	Saker Falcon	Falconiformes	Falconidae	Neoaves	1.63677766404744	28	1.65495	29	4394	ERS22854273	ERS22854274
J26_Falco_peregrinus	Falco_peregrinus	F_per1	08/23/19	Jihlava	-2.06121	VertFishScav	Peregrine Falcon	Falconiformes	Falconidae	Neoaves	2.98276294551364	62	3.05335	80	6179	ERS22854264	ERS22854265
J27_Falco_peregrinus	Falco_peregrinus	F_per2	08/23/19	Jihlava	-2.06121	VertFishScav	Peregrine Falcon	Falconiformes	Falconidae	Neoaves	1.48194653126367	6	1.49067	6	1868	ERS22854266
B12_Grus_japonensis	Grus_japonensis	G_jap1	07/30/19	Brno	-0.0673393	Omnivore	Red-crowned Crane	Gruiformes	Gruidae	Neoaves	3.16919976019043	57	3.20059	65	7164	ERS22854175	ERS22854176
B13_Grus_japonensis	Grus_japonensis	G_jap2	07/30/19	Brno	-0.0673393	Omnivore	Red-crowned Crane	Gruiformes	Gruidae	Neoaves	2.69048748034627	34	2.70425	36	4781	ERS22854177	ERS22854178
J14_Grus_japonensis	Grus_japonensis	G_jap3	08/23/19	Jihlava	-0.0673393	Omnivore	Red-crowned Crane	Gruiformes	Gruidae	Neoaves	1.6255877622776	13	1.66353	14	3846	ERS22854248	ERS22854249
J15_Grus_japonensis	Grus_japonensis	G_jap4	08/23/19	Jihlava	-0.0673393	Omnivore	Red-crowned Crane	Gruiformes	Gruidae	Neoaves	2.77962825204225	56	2.79046	62	5623	ERS22854250	ERS22854251
P22_Grus_japonensis	Grus_japonensis	G_jap5	06/05/19	Plzen	-0.0673393	Omnivore	Red-crowned Crane	Gruiformes	Gruidae	Neoaves	3.53572879036875	47	3.54145	47	1297	ERS22854337	ERS22854338
P19_Gyps_fulvus	Gyps_fulvus	G_ful1	06/05/19	Plzen	-1.03564	VertFishScav	Griffon Vulture	Accipitriformes	Accipitridae	Neoaves	2.82324478092038	34	2.78347	36	3837	ERS22854333	ERS22854334
P20_Gyps_fulvus	Gyps_fulvus	G_ful2	06/05/19	Plzen	-1.03564	VertFishScav	Griffon Vulture	Accipitriformes	Accipitridae	Neoaves	1.85394388934681	15	1.83515	17	9109		ERS22854336
J29_Haliaeetus_leucocephalus	Haliaeetus_leucocephalus	H_leu	08/23/19	Jihlava	-2.33285	VertFishScav	Bald Eagle	Accipitriformes	Accipitridae	Neoaves	1.77713675094298	23	1.86011	26	4385	ERS22854269	ERS22854270
P11_Ixobrychus_minutus	Ixobrychus_minutus	I_min	06/05/19	Plzen	0.991949	Invertebrate	Little Bittern	Pelecaniformes	Ardeidae	Neoaves	2.79191437984297	84	2.98481	220	43048	ERS22854325	ERS22854326
D30_Leptoptilos_crumenifer	Leptoptilos_crumenifer	L_cru1	09/25/19	Dvur	-1.63231	VertFishScav	Marabou Stork	Ciconiiformes	Ciconiidae	Neoaves	2.27815992240451	39	2.24877	41	4540	ERS22854227	ERS22854228
D31_Leptoptilos_crumenifer	Leptoptilos_crumenifer	L_cru2	09/25/19	Dvur	-1.63231	VertFishScav	Marabou Stork	Ciconiiformes	Ciconiidae	Neoaves	2.36231027428302	39	2.3141	41	4591	ERS22854229	ERS22854230
J23_Leptoptilos_crumenifer	Leptoptilos_crumenifer	L_cru3	08/23/19	Jihlava	-1.63231	VertFishScav	Marabou Stork	Ciconiiformes	Ciconiidae	Neoaves	1.816873340729	22	1.80472	23	4504	ERS22854261	ERS22854262
J24_Leptoptilos_crumenifer	Leptoptilos_crumenifer	L_cru4	08/23/19	Jihlava	-1.63231	VertFishScav	Marabou Stork	Ciconiiformes	Ciconiidae	Neoaves	1.45034154308343	19	1.36861	19	6747		ERS22854263
D6_Musophaga_violacea	Musophaga_violacea	M_vio1	09/25/19	Dvur	1.61923	FruiNect	Violet Turaco	Musophagiformes	Musophagidae	Neoaves	2.62008705102889	27	2.62435	27	1840	ERS22854236	ERS22854237
D7_Musophaga_violacea	Musophaga_violacea	M_vio2	09/25/19	Dvur	1.61923	FruiNect	Violet Turaco	Musophagiformes	Musophagidae	Neoaves	1.66776793000573	20	1.64778	20	2157	ERS22854238	ERS22854239
B2_Nestor_notabilis	Nestor_notabilis	N_not1	07/30/19	Brno	1.18532	PlantSeed	Kea	Psittaciformes	Psittacidae	Neoaves	2.59401342731107	26	2.59975	26	1967	ERS22854181	ERS22854182
B3_Nestor_notabilis	Nestor_notabilis	N_not2	07/30/19	Brno	1.18532	PlantSeed	Kea	Psittaciformes	Psittacidae	Neoaves	3.2051227235948	114	3.24363	152	12416	ERS22854189	ERS22854190
P23_Nestor_notabilis	Nestor_notabilis	N_not3	06/05/19	Plzen	1.18532	PlantSeed	Kea	Psittaciformes	Psittacidae	Neoaves	2.42713500783962	19	2.40893	19	1218	ERS22854339	ERS22854340
P24_Nestor_notabilis	Nestor_notabilis	N_not4	06/05/19	Plzen	1.18532	PlantSeed	Kea	Psittaciformes	Psittacidae	Neoaves	3.68432674069464	82	3.7299	83	3695	ERS22854341	ERS22854342
B10_Numida_meleagris	Numida_meleagris	N_mel1	07/30/19	Brno	0.972605	PlantSeed	Helmeted Guineafowl	Galliformes	Numididae	Galloanserae	3.85875878376652	105	3.91223	113	3140	ERS22854173	ERS22854174
D23_Numida_meleagris	Numida_meleagris	N_mel2	09/25/19	Dvur	0.972605	PlantSeed	Helmeted Guineafowl	Galliformes	Numididae	Galloanserae	2.70328424911665	39	2.77641	46	5497	ERS22854213	ERS22854214
D24_Numida_meleagris	Numida_meleagris	N_mel3	09/25/19	Dvur	0.972605	PlantSeed	Helmeted Guineafowl	Galliformes	Numididae	Galloanserae	2.43506250907436	26	2.38945	26	3005	ERS22854215	ERS22854216
J19_Numida_meleagris	Numida_meleagris	N_mel4	08/23/19	Jihlava	0.972605	PlantSeed	Helmeted Guineafowl	Galliformes	Numididae	Galloanserae	2.53254157375302	33	2.48079	33	2552	ERS22854254	ERS22854255
J22_Numida_meleagris	Numida_meleagris	N_mel5	08/23/19	Jihlava	0.972605	PlantSeed	Helmeted Guineafowl	Galliformes	Numididae	Galloanserae	1.59456391618868	12	1.62049	12	1758	ERS22854259	ERS22854260
J20_Numida_meleagris	Numida_meleagris	N_mel6	08/23/19	Jihlava	0.972605	PlantSeed	Helmeted Guineafowl	Galliformes	Numididae	Galloanserae	1.70523566538206	11	1.6929	11	2949		ERS22854258
J28_Parabuteo_unicinctus	Parabuteo_unicinctus	P_uni	08/23/19	Jihlava	-2.22717	VertFishScav	Harris's Hawk	Accipitriformes	Accipitridae	Neoaves	0.959801377028425	8	0.917908	8	2625	ERS22854267	ERS22854268
B1_Pavo_cristatus	Pavo_cristatus	P_cri	07/30/19	Brno	1.17941	PlantSeed	Indian Peafowl	Galliformes	Phasianidae	Galloanserae	1.76663328426393	39	1.81434	48	7081	ERS22854171	ERS22854172
J8_Pelecanus_onocrotalus	Pelecanus_onocrotalus	P_ono1	08/23/19	Jihlava	-0.764016	VertFishScav	Great White Pelican	Pelecaniformes	Pelecanidae	Neoaves	2.69738541328563	39	2.70897	42	3255	ERS22854276	ERS22854277
J9_Pelecanus_onocrotalus	Pelecanus_onocrotalus	P_ono2	08/23/19	Jihlava	-0.764016	VertFishScav	Great White Pelican	Pelecaniformes	Pelecanidae	Neoaves	3.0404773219031	47	3.05956	49	2424	ERS22854278	ERS22854279
D1_Phoenicopterus_roseus	Phoenicopterus_roseus	P_ros1	09/25/19	Dvur	0.457445	Omnivore	Greater Flamingo	Phoenicopteriformes	Phoenicopteridae	Neoaves	2.01971883885567	27	2.09062	30	6964	ERS22854191	ERS22854192
D2_Phoenicopterus_roseus	Phoenicopterus_roseus	P_ros2	09/25/19	Dvur	0.457445	Omnivore	Greater Flamingo	Phoenicopteriformes	Phoenicopteridae	Neoaves	2.46470370724496	44	2.47745	48	6914	ERS22854207	ERS22854208
J17_Phoenicopterus_roseus	Phoenicopterus_roseus	P_ros3	08/23/19	Jihlava	0.457445	Omnivore	Greater Flamingo	Phoenicopteriformes	Phoenicopteridae	Neoaves	1.63593735442084	15	1.65223	15	3555	ERS22854252	ERS22854253
D10_Psittacus_erithacus	Psittacus_erithacus	P_eri1	09/25/19	Dvur	1.5782	Omnivore	Grey Parrot	Psittaciformes	Psittacidae	Neoaves	3.17075011085916	77	3.22142	89	6855	ERS22854193	ERS22854194
D9_Psittacus_erithacus	Psittacus_erithacus	P_eri2	09/25/19	Dvur	1.5782	Omnivore	Grey Parrot	Psittaciformes	Psittacidae	Neoaves	2.26609856695091	34	2.31689	36	5985	ERS22854240	ERS22854241
D13_Pterocles_exustus	Pterocles_exustus	P_exu	09/25/19	Dvur	1.3235	PlantSeed	Chestnut-bellied Sandgrouse	Pteroclidiformes	Pteroclididae	Neoaves	2.99154568571479	58	2.98048	60	6298	ERS22854197	ERS22854198
D14_Pycnonotus_barbatus	Pycnonotus_barbatus	P_bar	09/25/19	Dvur	2.89251	FruiNect	Common Bulbul	Passeriformes	Pycnonotidae	Neoaves	2.98639373712201	61	2.92331	61	4634	ERS22854199	ERS22854200
D12_Recurvirostra_avosetta	Recurvirostra_avosetta	R_avo1	09/25/19	Dvur	0.017847	Invertebrate	Pied Avocet	Charadriiformes	Recurvirostridae	Neoaves	3.05472183153821	78	3.06394	98	10599	ERS22854195	ERS22854196
D18_Recurvirostra_avosetta	Recurvirostra_avosetta	R_avo2	09/25/19	Dvur	0.017847	Invertebrate	Pied Avocet	Charadriiformes	Recurvirostridae	Neoaves	2.89772477619489	33	2.89983	33	2312	ERS22854205	ERS22854206
O29_Recurvirostra_avosetta	Recurvirostra_avosetta	R_avo3	10/30/19	Ostrava	0.017847	Invertebrate	Pied Avocet	Charadriiformes	Recurvirostridae	Neoaves	1.18246923355906	5	1.19246	5	1330		ERS22854306
J11_Rhea_americana	Rhea_americana	R_ame1	08/23/19	Jihlava	0.0207003	Omnivore	Greater Rhea	Rheiformes	Rheidae	Palaeognathae	2.7691826518533	33	2.77364	34	2487	ERS22854244	ERS22854245
J12_Rhea_americana	Rhea_americana	R_ame2	08/23/19	Jihlava	0.0207003	Omnivore	Greater Rhea	Rheiformes	Rheidae	Palaeognathae	3.40782892796137	83	3.39437	99	7548	ERS22854246	ERS22854247
O20_Rhea_americana	Rhea_americana	R_ame3	10/30/19	Ostrava	0.0207003	Omnivore	Greater Rhea	Rheiformes	Rheidae	Palaeognathae	3.44985561328268	80	3.47248	95	9606	ERS22854296	ERS22854297
O21_Rhea_americana	Rhea_americana	R_ame4	10/30/19	Ostrava	0.0207003	Omnivore	Greater Rhea	Rheiformes	Rheidae	Palaeognathae	Not_computed	Not_computed	2.54645	21	965	ERS22854298	ERS22854299
P7_Rhea_americana	Rhea_americana	R_ame5	06/05/19	Plzen	0.0207003	Omnivore	Greater Rhea	Rheiformes	Rheidae	Palaeognathae	3.54913850714034	71	3.59816	77	3980	ERS22854353	ERS22854354
P9_Rhea_americana	Rhea_americana	R_ame6	06/05/19	Plzen	0.0207003	Omnivore	Greater Rhea	Rheiformes	Rheidae	Palaeognathae	Not_computed	Not_computed	2.41297	18	966		ERS22854355
O31_Rollulus_rouloul	Rollulus_rouloul	R_rou1	10/30/19	Ostrava	0.928655	Omnivore	Crested Partridge	Galliformes	Phasianidae	Galloanserae	2.25918612390564	19	2.29696	19	2222	ERS22854309	ERS22854310
O32_Rollulus_rouloul	Rollulus_rouloul	R_rou2	10/30/19	Ostrava	0.928655	Omnivore	Crested Partridge	Galliformes	Phasianidae	Galloanserae	2.17822845058435	17	2.19421	17	1236	ERS22854311	ERS22854312
D26_Sagittarius_serpentarius	Sagittarius_serpentarius	S_ser1	09/25/19	Dvur	-1.75339	Invertebrate	Secretarybird	Accipitriformes	Accipitridae	Neoaves	2.42444434527238	38	2.48394	38	6354	ERS22854217	ERS22854218
D27_Sagittarius_serpentarius	Sagittarius_serpentarius	S_ser2	09/25/19	Dvur	-1.75339	Invertebrate	Secretarybird	Accipitriformes	Accipitridae	Neoaves	3.29186368717515	51	3.32478	54	3614	ERS22854219	ERS22854220
D28_Sagittarius_serpentarius	Sagittarius_serpentarius	S_ser3	09/25/19	Dvur	-1.75339	Invertebrate	Secretarybird	Accipitriformes	Accipitridae	Neoaves	1.37863216345625	14	1.34906	15	4322	ERS22854221	ERS22854222
B16_Strix_uralensis	Strix_uralensis	S_ura1	07/30/19	Brno	-1.53926	VertFishScav	Ural Owl	Strigiformes	Strigidae	Neoaves	3.9211083746708	107	3.96234	133	8238	ERS22854179	ERS22854180
O09_Strix_uralensis	Strix_uralensis	S_ura2	10/30/19	Ostrava	-1.53926	VertFishScav	Ural Owl	Strigiformes	Strigidae	Neoaves	2.18046642420961	36	2.25003	44	6521	ERS22854280	ERS22854281
O8_Strix_uralensis	Strix_uralensis	S_ura3	10/30/19	Ostrava	-1.53926	VertFishScav	Ural Owl	Strigiformes	Strigidae	Neoaves	Not_computed	Not_computed	2.16679	15	508	ERS22854322
D20_Struthio_camelus	Struthio_camelus	S_cam1	09/25/19	Dvur	1.4333	PlantSeed	Ostrich	Struthioniformes	Struthionidae	Palaeognathae	3.13913075539208	67	3.19785	77	4658	ERS22854209	ERS22854210
D21_Struthio_camelus	Struthio_camelus	S_cam2	09/25/19	Dvur	1.4333	PlantSeed	Ostrich	Struthioniformes	Struthionidae	Palaeognathae	3.58764047858812	86	3.57412	101	6432	ERS22854211	ERS22854212
P4_Struthio_camelus	Struthio_camelus	S_cam3	06/05/19	Plzen	1.4333	PlantSeed	Ostrich	Struthioniformes	Struthionidae	Palaeognathae	2.99863355362589	30	3.00398	30	1515	ERS22854349	ERS22854350
P6_Struthio_camelus	Struthio_camelus	S_cam4	06/05/19	Plzen	1.4333	PlantSeed	Ostrich	Struthioniformes	Struthionidae	Palaeognathae	3.38519865305146	63	3.44095	67	3721	ERS22854351	ERS22854352
O14_Turdus_dissimilis	Turdus_dissimilis	T_dis1	10/30/19	Ostrava	0.817555	Omnivore	Black-breasted Thrush	Passeriformes	Turdidae	Neoaves	1.86540186566049	35	1.86127	46	10307	ERS22854288	ERS22854289
O15_Turdus_dissimilis	Turdus_dissimilis	T_dis2	10/30/19	Ostrava	0.817555	Omnivore	Black-breasted Thrush	Passeriformes	Turdidae	Neoaves	1.92800684615308	34	1.93508	41	4992	ERS22854290	ERS22854291
P15_Turdus_dissimilis	Turdus_dissimilis	T_dis3	06/05/19	Plzen	0.817555	Omnivore	Black-breasted Thrush	Passeriformes	Turdidae	Neoaves	1.79252398767962	15	1.79078	15	9968	ERS22854331	ERS22854332
P1_Tyto_alba	Tyto_alba	T_alb1	06/05/19	Plzen	-2.06121	VertFishScav	Barn Owl	Strigiformes	Tytonidae	Neoaves	1.08778943762676	11	1.15932	14	16441	ERS22854323	ERS22854324
P2_Tyto_alba	Tyto_alba	T_alb2	06/05/19	Plzen	-2.06121	VertFishScav	Barn Owl	Strigiformes	Tytonidae	Neoaves	0.82678832816002	6	0.809601	6	4229		ERS22854335

## Sheet: S1-B
Species	Jihlava	Brno	Dvur	Ostrava	Plzen
Aythya nyroca				Pellets for waterfowl Millet Vegetables Boiled rice	Pellets for waterfowl Vegetables
Balearica regulorum			Pellets for cranes Vegetables Wheat	Pellets for cranes Vegetables Boiled corn Insect
Bucorvus leadbeateri				Boiled and raw minced meat Quark, boiled egg, boiled rice Mice, chicks, rats, insect Fruits, vegetables
Cariama cristata	Mice, rats Insect			Mice and mouse tails, chicks Insect Boiled corn or boiled legumes Fruits, vegetables
Chauna torquata				Pellets for waterfowl Boiled rice or hail, ground boiled potatoes Fruits, vegetables Boiled egg	Pellets for waterfowl Fruits, vegetables
Columba guinea			Mixed seeds
Coracias garrulus			Fruits, vegetables Eggs, insects Boiled meat	Fruits, vegetables Eggs, insects Mouse nestlings
Corvus albicollis			Chicks, mice, Eggs Quark	Chicks, mice, rats Beef, fish, insects Eggs, boiled rice Fruits
Crax rubra		Fruits, vegetables Wheat Mixed seeds Eggs
Dendrocygna viduata				Mixed vegetables Pellets for waterfowl	Mixed vegetables Pellets for waterfowl
Dromaius novaehollandiae	Pellets for waterfowl Mixed vegetables and fruits
Falco cherrug	Mice, chicks Fresh meat
Falco peregrinus	Mice, chicks Fresh meat
Grus japonensis	Pellets for cranes Insect Mice	Pellets for cranes Fish, mice, chicks			Pellets for cranes Vegetables
Gyps fulvus					Rats, fresh bones with flesh
Haliaeetus leucocephalus	Fresh meat (chicks, fish, rabbit, lamb)
Ixobrychus minutus					Small fish
Leptoptilos crumenifer	Fish, chicks, rats		Fish, chicks, rats
Musophaga violacea			Pellets for frugivores Fruits
Nestor notabilis		Fruits, vegetables boiled rice Boiled meet occasionally			Mixed seeds Fruits, vegetables
Numida meleagris	Fruits, vegetables Corn groats, wheat	Vegetables Wheat bran, wheat groats, wheat	Pellets for fowl Wheat Vegetables
Parabuteo unicinctus	Mice, chicks Fresh meat
Pavo cristatus		Vegetables Wheat bran, wheat groats, wheat
Pelecanus onocrotalus	Freshwater fish
Phoenicopterus roseus	Pellets for flamingos		Pellets for flamingos
Psittacus erithacus			Mixed seeds Fruits, vegetables
Pterocles exustus			Mixed seeds
Pycnonotus barbatus			Pellets for frugivores Fruits
Recurvirostra avosetta			Pellets for waterfowl	Pellets for waterfowl Small fish Insects
Rhea americana	Vegetables, Pellets for waterfowl			Pellets for ostriches Grass seeds Leafy green vegetables	Pellets for ostriches Vegetables
Rollulus rouloul				Pellets for waterfowl Fruit, vegetables Mixed seeds
Sagittarius serpentarius			Mice, chicks, rats, insects
Strix uralensis		Mice		Mice, chicks, rats
Struthio camelus			Vegetables Grass pellets Quark		Vegetables Grass pellets
Turdus dissimilis				Insects Pellets for frugivores Fruits	Pellets for insectivorous birds Fruits Insects
Tyto alba					Mice
