# Supplementary material for: Host Diet Preference Drives Diversity and Composition of Gut Microbiota in Captive Birds
Source: Ecol Evol. 2025 Nov 11;15(11):e72463. doi: 10.1002/ece3.72463 (PMC12611309; doi:10.1002/ece3.72463)
Supplement: Supplementary file 6 — Table S2: Results of all Phylogenetic Generalised Linear Mixed Models explaining variation in (A) alpha diversity indices, (B) abundance of three most represented phyla, and (C) alpha diversity indices among sampling sites. Significant p values (< 0.05) are highlighted with a yellow background. [file ECE3-15-e72463-s001.xlsx]

## Sheet: T_S2_A
Model design			Explanatory estimate				Explanatory significance (p-value)			Explanatory standard error				% of variance explained by random effects			random effect significance (LRT p-value)		Fit indicators
Data	Explanatory	Complexity	Intercept	Diet preference	Host clade Galloanserae	Host clade Neoaves	Diet preference	Host clade Galloanserae	Host clade Neoaves	(Intercept)	Diet preference	Host clade Galloanserae	Host clade Neoaves	Host species	Host species phylogeny	Sampling site	Host species phylogeny	Sampling site	logLik	AIC	BIC	REML
log10(observed)	Diet preference	Full	1.5838	0.051996			0.0390312			0.070023	0.0251936			0.0024	5.62	10.4			-13.1441	38.2881	46.743	0
log10(observed)	Diet preference	Without phylogeny	1.52482	0.0575694			0.0152069			0.0439764	0.0237164			4.09		6.5			-13.2319	36.4637	43.5094	0
log10(observed)	Diet preference	Full	1.60578	0.0489696			0.0654277			0.0817935	0.0265804			0.000234	8.69	14	0.269	0.062	-12.7689	37.5379	45.9928	1
log10(observed)	Diet preference	Without phylogeny	1.52653	0.0551236			0.0243818			0.0525099	0.0244878			6.67		10.6			-13.3811	36.7621	43.8079	1
Shannon	Diet preference	Full	2.4702	0.156168			0.0196021			0.118863	0.0669134			16.3	1.1e-07	6.11			-103.067	218.133	226.588	0
Shannon	Diet preference	Without phylogeny	2.47016	0.156341			0.019427			0.118589	0.0668915			16.2		6.06			-103.067	216.133	223.179	0
Shannon	Diet preference	Full	2.56757	0.141862			0.0464815			0.183298	0.0712517			13.6	4.33	9.92	0.805	0.115	-101.171	214.342	222.797	1
Shannon	Diet preference	Without phylogeny	2.47221	0.147188			0.0328392			0.136399	0.0689712			18.5		9.24			-101.202	212.403	219.449	1
log10(observed)	Host clade	Full	1.78859		-0.272391	-0.286626		0.00834089	0.00165397	0.0991409		0.103259	0.0911017	0.00015	5.84e-05	15.5			-11.6366	37.2732	47.1372	0
log10(observed)	Host clade	Without phylogeny	1.78889		-0.272651	-0.286851		0.00826405	0.00163488	0.0993481		0.103235	0.0910752	0.000414		15.8			-11.6365	35.273	43.7279	0
log10(observed)	Host clade	Full	1.7921		-0.264136	-0.290875		0.0390298	0.0148966	0.110707		0.127981	0.119462	0.000118	5.12	21.1	0.593	0.004	-11.8351	37.6702	47.5343	1
log10(observed)	Host clade	Without phylogeny	1.79273		-0.276258	-0.29008		0.0101533	0.00213877	0.106931		0.10747	0.0944807	1.63		20.2			-11.9781	35.9563	44.4111	1
Shannon	Host clade	Full	3.09779		-0.602276	-0.703766		0.0682409	0.0146014	0.297977		0.330302	0.288179	15.4	3.03e-06	13.5			-102.686	219.371	229.235	0
Shannon	Host clade	Without phylogeny	3.09773		-0.602345	-0.703708		0.0684007	0.0146756	0.29819		0.330531	0.288371	15.5		13.5			-102.686	217.371	225.826	0
Shannon	Host clade	Full	3.10237		-0.615263	-0.70625		0.0775252	0.0199494	0.320604		0.348545	0.303464	18.2	1.21e-05	17.1	1	0.007	-99.7341	213.468	223.332	1
Shannon	Host clade	Without phylogeny	3.10247		-0.615259	-0.706334		0.077348	0.0198611	0.320449		0.348335	0.303283	18.2		17.1			-99.7341	211.468	219.923	1
log10(observed)	Host clade + Diet preference	Full	1.73489	0.0479816	-0.265992	-0.215864	0.0628254	0.00914842	0.0255244	0.0966177	0.0257907	0.102051	0.0966537	3.31e-05	4.54e-05	10.6			-10.0558	36.1117	47.3849	0
log10(observed)	Host clade + Diet preference	Without phylogeny	1.73457	0.048082	-0.265806	-0.215559	0.0622847	0.00920579	0.0257467	0.0965162	0.0257914	0.102064	0.0966629	4.61e-06		10.5			-10.0558	34.1117	43.9757	0
log10(observed)	Host clade + Diet preference	Full	1.7443	0.0445517	-0.267662	-0.225861	0.0960059	0.0156162	0.0334398	0.104231	0.0267653	0.110706	0.106199	0.000353	1.48	15.3	0.891	0.044	-10.9443	37.8885	49.1617	1
log10(observed)	Host clade + Diet preference	Without phylogeny	1.74337	0.0453295	-0.271065	-0.223936	0.0851026	0.00909757	0.0229825	0.102216	0.0263265	0.103921	0.0984884	0.00286		14.7			-10.9536	35.9072	45.7713	1
Shannon	Host clade + Diet preference	Full	2.96035	0.131845	-0.581079	-0.516979	0.0710678	0.0598054	0.0727339	0.279481	0.0730426	0.308719	0.288091	11.1	5.01e-06	8.5			-101.312	218.623	229.896	0
Shannon	Host clade + Diet preference	Without phylogeny	2.96084	0.131687	-0.581411	-0.51744	0.0713879	0.059615	0.072433	0.27956	0.0730374	0.308665	0.288045	11.1		8.56			-101.312	216.623	226.487	0
Shannon	Host clade + Diet preference	Full	2.97713	0.119538	-0.599053	-0.535666	0.123796	0.0745308	0.0860831	0.310416	0.0776707	0.335916	0.312081	16.2	2.51e-05	12.7	1	0.053	-97.9254	211.851	223.124	1
Shannon	Host clade + Diet preference	Without phylogeny	2.97712	0.119563	-0.599022	-0.535646	0.123665	0.0744814	0.0860293	0.31034	0.0776597	0.335842	0.312016	16.2		12.7			-97.9254	209.851	219.715	1

## Sheet: T_S2_B
Model design		Explanatory estimate				Explanatory significance (p-value)			Explanatory standard error				% of variance explained by random effects		Fit indicators
Data	Explanatory	Intercept	Diet preference	Host clade Galloanserae	Host clade Neoaves	Diet preference	Host clade Galloanserae	Host clade Neoaves	(Intercept)	Diet preference	Host clade Galloanserae	Host clade Neoaves	Host species	Sampling site	logLik	AIC	BIC	REML
Bacteroidetes abundance (RCLR)	Diet preference	0.224218	0.107942			0.366563			0.188349	0.119547			16.3	3.35	-160.076	330.152	337.353	1
Bacteroidetes abundance (RCLR)	Diet preference	0.243827	0.0906957			0.446657			0.281061	0.119179			14.8	14.8	-163.941	337.882	345.083	0
Bacteroidetes abundance (RCLR)	Host clade	1.0842		-0.374527	-1.12666		0.497607	0.0188952	0.498671		0.552189	0.479922	13.6	13.6	-155.547	323.093	331.735	1
Bacteroidetes abundance (RCLR)	Host clade	1.0842		-0.374527	-1.12666		0.490895	0.0171083	0.490979		0.543671	0.472519	13.6	13.6	-160.075	332.149	340.791	0
Firmicutes abundance (RCLR)	Diet preference	1.41227	0.0331272			0.753082			0.130854	0.105307			2.14e-06	0.000186	-161.032	332.064	339.265	1
Firmicutes abundance (RCLR)	Diet preference	1.41227	0.0331275			0.750606			0.12951	0.104227			1.14e-06	3.53e-05	-163.376	336.753	343.954	0
Firmicutes abundance (RCLR)	Host clade	1.26846		-0.00731419	0.22431		0.98747	0.582695	0.374632		0.465725	0.408243	0.00186	0.000444	-159.556	331.113	339.754	1
Firmicutes abundance (RCLR)	Host clade	1.26846		-0.00730989	0.224303		0.987281	0.576806	0.368843		0.458531	0.401936	0.000656	6.22e-05	-163.071	338.143	346.784	0
Proteobacteria abundance (RCLR)	Diet preference	0.130051	0.0327411			0.795583			0.21287	0.126381			19.4	4.88	-162.949	335.898	343.099	1
Proteobacteria abundance (RCLR)	Diet preference	0.12552	0.0268045			0.827306			0.193587	0.122867			17.3	3.36	-165.909	341.819	349.02	0
Proteobacteria abundance (RCLR)	Host clade	-0.244657		0.429893	0.413845		0.489904	0.446348	0.523711		0.622616	0.543448	19.6	4.48	-161.138	334.276	342.917	1
Proteobacteria abundance (RCLR)	Host clade	-0.21953		0.361512	0.420922		0.543714	0.415664	0.543108		0.59537	0.517124	15.3	15.3	-166.536	345.073	353.714	0

## Sheet: T_S2_C
Model design		Explanatory estimate					Explanatory significance (p-value)				Explanatory standard error					% of variance explained by random effects		Fit indicators
Data	Explanatory	(Intercept)	Dvur	Jihlava	Ostrava	Plzen	Dvur	Jihlava	Ostrava	Plzen	(Intercept)	Dvur	Jihlava	Ostrava	Plzen	Host species	Host species phylogeny	logLik	AIC	BIC	REML
log10(observed)	Sampling site	1.89322	-0.132274	-0.396204	-0.310576	-0.267994	0.204164	0.000209144	0.00307257	0.0141823	0.113535	0.104171	0.106859	0.104911	0.109269	0.00193	16.5	-10.1623	36.3245	47.5977	TRUE
Shannon	Sampling site	3.22145	-0.227444	-0.953108	-0.566251	-0.330986	0.409663	0.000617901	0.0388677	0.24177	0.304505	0.275862	0.278391	0.274136	0.282755	9.91	16.9	-96.2135	208.427	219.7	TRUE
