# Supplementary material for: Host Diet Preference Drives Diversity and Composition of Gut Microbiota in Captive Birds
Source: Ecol Evol. 2025 Nov 11;15(11):e72463. doi: 10.1002/ece3.72463 (PMC12611309; doi:10.1002/ece3.72463)
Supplement: Supplementary file 7 — Table S3: Proportions of variance in prevalence of tested amplicon sequencing variants explained by individual effects in joint species distribution models and posterior probabilities for positive or negative response to diet preference. [file ECE3-15-e72463-s002.xlsx]

## Sheet: Sheet1
	ASV classification					Posterior probability of response to diet preference		% of variance explained by random effects
ASV ID	Phylum	Class	Order	Family	Genus	Positive	Negative	Host diet preference	Host species phylogeny	Host species identity	Individual	Sampling site
ASV_128	Fusobacteria	Fusobacteriia	Fusobacteriales	Fusobacteriaceae	Fusobacterium	0.91	0.094	23	56	5	9.5	6
ASV_129	Fusobacteria	Fusobacteriia	Fusobacteriales	Fusobacteriaceae	Fusobacterium	0.93	0.069	24	64	3.5	4.4	4.1
ASV_130	Fusobacteria	Fusobacteriia	Fusobacteriales	Fusobacteriaceae	Fusobacterium	0.52	0.48	19	27	11	32	11
ASV_131	Fusobacteria	Fusobacteriia	Fusobacteriales	Fusobacteriaceae	Fusobacterium	0.51	0.49	20	27	11	31	11
ASV_135	Fusobacteria	Fusobacteriia	Fusobacteriales	Fusobacteriaceae	Fusobacterium	0.26	0.74	10	32	47	7	4.5
ASV_136	Fusobacteria	Fusobacteriia	Fusobacteriales	Fusobacteriaceae	Fusobacterium	0.45	0.55	21	30	25	12	12
ASV_153	Fusobacteria	Fusobacteriia	Fusobacteriales	Fusobacteriaceae	Fusobacterium	0.43	0.57	22	34	20	14	11
ASV_154	Fusobacteria	Fusobacteriia	Fusobacteriales	Fusobacteriaceae	Fusobacterium	0.42	0.58	21	33	22	13	10
ASV_194	Fusobacteria	Fusobacteriia	Fusobacteriales	Fusobacteriaceae	Cetobacterium	0.21	0.79	26	8	11	43	12
ASV_195	Fusobacteria	Fusobacteriia	Fusobacteriales	Fusobacteriaceae	Cetobacterium	0.18	0.82	32	14	14	28	12
ASV_290	Firmicutes	Bacilli	Lactobacillales	Leuconostocaceae	Leuconostoc	0.58	0.42	26	16	27	16	15
ASV_293	Firmicutes	Bacilli	Lactobacillales	Leuconostocaceae	Leuconostoc	0.91	0.092	38	8.8	20	16	17
ASV_296	Firmicutes	Bacilli	Lactobacillales	Leuconostocaceae	Leuconostoc	0.5	0.5	18	43	23	7.2	8.6
ASV_298	Firmicutes	Bacilli	Lactobacillales	Leuconostocaceae	Leuconostoc	0.79	0.21	36	15	24	15	11
ASV_325	Firmicutes	Bacilli	Lactobacillales	Streptococcaceae	Lactococcus	0.43	0.57	12	22	51	7.1	7.3
ASV_330	Firmicutes	Bacilli	Lactobacillales	Streptococcaceae	Lactococcus	0.29	0.71	26	25	26	11	12
ASV_337	Firmicutes	Bacilli	Lactobacillales	Streptococcaceae	Streptococcus	0.98	0.02	51	13	12	19	5.7
ASV_338	Firmicutes	Bacilli	Lactobacillales	Streptococcaceae	Streptococcus	0.94	0.06	34	37	5.8	7.5	16
ASV_341	Firmicutes	Bacilli	Lactobacillales	Streptococcaceae	Streptococcus	0.028	0.97	60	7.9	9.9	10	12
ASV_372	Firmicutes	Bacilli	Lactobacillales	Enterococcaceae	Catellicoccus	0.074	0.93	25	6.5	55	5.4	8
ASV_398	Firmicutes	Bacilli	Lactobacillales	Lactobacillaceae	Lactobacillus	0.51	0.49	12	30	44	4.8	8.5
ASV_421	Firmicutes	Bacilli	Lactobacillales	Lactobacillaceae	Lactobacillus	0.62	0.38	17	11	45	17	10
ASV_437	Firmicutes	Bacilli	Lactobacillales	Lactobacillaceae	Lactobacillus	0.84	0.16	23	4	62	5.2	5.3
ASV_439	Firmicutes	Bacilli	Lactobacillales	Lactobacillaceae	Lactobacillus	0.94	0.064	38	10	38	6.3	7.5
ASV_457	Firmicutes	Bacilli	Lactobacillales	Lactobacillaceae	Lactobacillus	0.42	0.58	9.1	5.7	75	5.5	5
ASV_458	Firmicutes	Bacilli	Lactobacillales	Lactobacillaceae	Lactobacillus	0.85	0.15	32	12	39	10	8.1
ASV_464	Firmicutes	Bacilli	Lactobacillales	Lactobacillaceae	Lactobacillus	0.92	0.082	41	11	31	7.9	8.2
ASV_483	Firmicutes	Bacilli	Lactobacillales	Lactobacillaceae	Lactobacillus	0.82	0.18	31	6	48	7.1	8.2
ASV_487	Firmicutes	Bacilli	Lactobacillales	Lactobacillaceae	Lactobacillus	0.84	0.16	21	3.7	67	4.4	3.9
ASV_513	Firmicutes	Bacilli	Lactobacillales	Lactobacillaceae	Lactobacillus	0.98	0.017	44	40	5.7	5.5	4.9
ASV_526	Firmicutes	Bacilli	Lactobacillales	Lactobacillaceae	Lactobacillus	0.2	0.8	18	47	22	6.5	6.4
ASV_557	Firmicutes	Bacilli	Lactobacillales	Lactobacillaceae	Lactobacillus	0.82	0.18	27	6.3	53	7.4	6.9
ASV_563	Firmicutes	Bacilli	Lactobacillales	Lactobacillaceae	Lactobacillus	0.81	0.19	28	5.5	52	7.6	7.1
ASV_564	Firmicutes	Bacilli	Lactobacillales	Lactobacillaceae	Lactobacillus	0.9	0.1	39	5	40	8.4	7.5
ASV_565	Firmicutes	Bacilli	Lactobacillales	Lactobacillaceae	Lactobacillus	0.9	0.099	36	5.3	41	8.6	9
ASV_568	Firmicutes	Bacilli	Lactobacillales	Lactobacillaceae	Lactobacillus	0.91	0.092	34	3.9	50	7.9	4.5
ASV_569	Firmicutes	Bacilli	Lactobacillales	Lactobacillaceae	Lactobacillus	0.92	0.079	28	3.8	56	7.7	4.5
ASV_570	Firmicutes	Bacilli	Lactobacillales	Lactobacillaceae	Lactobacillus	0.89	0.11	38	5.3	40	8.4	8.1
ASV_584	Firmicutes	Bacilli	Lactobacillales	Lactobacillaceae	Lactobacillus	0.91	0.093	38	5.6	40	9	7.4
ASV_624	Firmicutes	Bacilli	Lactobacillales	Enterococcaceae	Enterococcus	0.96	0.039	61	8.1	8	11	11
ASV_628	Firmicutes	Bacilli	Lactobacillales	Enterococcaceae	Enterococcus	0.96	0.038	47	27	10	8.3	7.2
ASV_630	Firmicutes	Bacilli	Lactobacillales	Lactobacillaceae	Lactobacillus	0.89	0.11	40	32	10	10	8.3
ASV_635	Firmicutes	Bacilli	Lactobacillales	Carnobacteriaceae	Carnobacterium	0.71	0.29	25	8	38	16	12
ASV_641	Firmicutes	Bacilli	Lactobacillales	Enterococcaceae	Enterococcus	0.12	0.88	41	14	15	15	14
ASV_648	Firmicutes	Bacilli	Lactobacillales	Enterococcaceae	Enterococcus	0.61	0.39	14	6.9	7.6	56	15
ASV_649	Firmicutes	Bacilli	Lactobacillales	Enterococcaceae	Enterococcus	0.91	0.093	46	7.8	22	13	12
ASV_776	Firmicutes	Bacilli	Bacillales	Planococcaceae	Lysinibacillus	0.95	0.054	50	8.6	21	10	9.7
ASV_801	Firmicutes	Erysipelotrichia	Erysipelotrichales	Erysipelotrichaceae	Turicibacter	0.96	0.036	48	6.8	12	26	7.6
ASV_802	Firmicutes	Erysipelotrichia	Erysipelotrichales	Erysipelotrichaceae	Turicibacter	0.98	0.02	51	5.6	9.8	27	6.8
ASV_843	Firmicutes	Erysipelotrichia	Erysipelotrichales	Erysipelotrichaceae		0.56	0.44	24	13	38	12	13
ASV_844	Firmicutes	Erysipelotrichia	Erysipelotrichales	Erysipelotrichaceae		0.3	0.7	24	25	13	28	11
ASV_858	Firmicutes	Erysipelotrichia	Erysipelotrichales	Erysipelotrichaceae	Faecalitalea	0.56	0.44	22	29	19	18	12
ASV_882	Tenericutes	Mollicutes	Mycoplasmatales	Mycoplasmataceae	Ureaplasma	0.0015	1	72	4.6	7.9	8.4	7.3
ASV_940	Actinobacteria	Actinobacteria	Micrococcales	Dermabacteraceae	Brachybacterium	0.53	0.47	21	20	33	13	13
ASV_964	Actinobacteria	Actinobacteria	Micrococcales	Microbacteriaceae	Galbitalea	0.4	0.6	26	12	12	32	18
ASV_1195	Actinobacteria	Actinobacteria				0.91	0.088	42	10	31	7.8	9
ASV_1196	Actinobacteria	Actinobacteria	Actinomycetales	Actinomycetaceae		0.0055	0.99	65	6.7	9.1	11	8.3
ASV_1201	Actinobacteria	Actinobacteria	Bifidobacteriales	Bifidobacteriaceae	Aeriscardovia	0.83	0.17	24	4.8	58	6.4	6
ASV_1220	Spirochaetes	Spirochaetia	Spirochaetales	Spirochaetaceae	Treponema_2	0.94	0.056	45	30	7.6	11	7.2
ASV_1404	Proteobacteria	Gammaproteobacteria	Pseudomonadales	Moraxellaceae	Psychrobacter	0.001	1	71	7.6	6.9	6.9	7.1
ASV_1412	Proteobacteria	Gammaproteobacteria	Pseudomonadales	Moraxellaceae	Psychrobacter	0.86	0.14	36	31	13	8.7	11
ASV_1423	Proteobacteria	Gammaproteobacteria	Pseudomonadales	Moraxellaceae	Psychrobacter	0.017	0.98	58	12	9.2	8.5	12
ASV_1453	Proteobacteria	Gammaproteobacteria	Pseudomonadales	Pseudomonadaceae	Pseudomonas	0.054	0.95	46	22	14	8.5	9.1
ASV_1454	Proteobacteria	Gammaproteobacteria	Pseudomonadales	Pseudomonadaceae	Pseudomonas	0.3	0.7	21	8.6	16	19	35
ASV_1536	Proteobacteria	Gammaproteobacteria	Pseudomonadales	Moraxellaceae	Acinetobacter	0.72	0.28	29	8.6	35	14	13
ASV_1817	Proteobacteria	Gammaproteobacteria	Enterobacteriales	Enterobacteriaceae		0.23	0.77	15	4.6	5.6	68	7.3
ASV_1828	Proteobacteria	Gammaproteobacteria	Enterobacteriales	Enterobacteriaceae	Escherichia/Shigella	0.068	0.93	2.1	0.54	0.49	8.1	89
ASV_1829	Proteobacteria	Gammaproteobacteria	Enterobacteriales	Enterobacteriaceae	Escherichia/Shigella	0.51	0.49	4.8	3.2	3.2	82	6.5
ASV_1838	Proteobacteria	Gammaproteobacteria	Enterobacteriales	Enterobacteriaceae	Escherichia/Shigella	0.26	0.74	27	9.1	24	26	13
ASV_1853	Proteobacteria	Gammaproteobacteria	Enterobacteriales	Enterobacteriaceae	Plesiomonas	0.12	0.88	17	4.1	4.6	69	4.6
ASV_1854	Proteobacteria	Gammaproteobacteria	Enterobacteriales	Enterobacteriaceae	Plesiomonas	0.21	0.79	15	4.5	5.8	67	7.3
ASV_1867	Proteobacteria	Gammaproteobacteria	Enterobacteriales	Enterobacteriaceae	Escherichia/Shigella	0.43	0.57	23	11	27	24	15
ASV_1929	Proteobacteria	Gammaproteobacteria	Xanthomonadales	Xanthomonadaceae	Lysobacter	0.014	0.99	60	9.2	8.8	12	10
ASV_2026	Proteobacteria	Gammaproteobacteria	Betaproteobacteriales	Burkholderiaceae	Curvibacter	0.017	0.98	47	4.7	13	9.7	26
ASV_2533	Firmicutes	Erysipelotrichia	Erysipelotrichales	Erysipelotrichaceae	Turicibacter	0.98	0.022	50	6.8	15	22	6
ASV_2534	Firmicutes	Erysipelotrichia	Erysipelotrichales	Erysipelotrichaceae	Turicibacter	0.23	0.77	14	72	4.8	3.9	5.1
ASV_2535	Firmicutes	Erysipelotrichia	Erysipelotrichales	Erysipelotrichaceae	Turicibacter	0.98	0.018	51	5.3	10	26	7.4
ASV_2551	Firmicutes	Bacilli	Bacillales	Paenibacillaceae	Paenibacillus	1	0.005	66	5.3	15	8.1	5.2
ASV_2573	Firmicutes	Negativicutes	Selenomonadales	Veillonellaceae	Megamonas	0.008	0.99	64	6.5	9.8	11	8.4
ASV_2576	Firmicutes	Negativicutes	Selenomonadales	Veillonellaceae	Megamonas	0.43	0.57	7.5	13	3.8	72	3.7
ASV_2577	Firmicutes	Negativicutes	Selenomonadales	Veillonellaceae	Megamonas	0.66	0.34	23	30	12	21	14
ASV_2578	Firmicutes	Negativicutes	Selenomonadales	Veillonellaceae	Megamonas	0.3	0.7	22	24	34	10	9.4
ASV_2632	Firmicutes	Clostridia	Clostridiales	Clostridiales_vadinBB60_group		0.93	0.066	46	6	7.1	33	7.6
ASV_2641	Firmicutes	Clostridia	Clostridiales	Clostridiales_vadinBB60_group		0.92	0.084	37	5.6	6.4	44	7.1
ASV_2686	Firmicutes	Clostridia	Clostridiales	Peptostreptococcaceae	Paeniclostridium	0.001	1	69	4.9	8.5	11	6.5
ASV_2696	Firmicutes	Clostridia	Clostridiales	Peptostreptococcaceae	Paeniclostridium	0	1	65	2.1	2.7	27	3.2
ASV_2697	Firmicutes	Clostridia	Clostridiales	Peptostreptococcaceae	Paeniclostridium	0	1	63	2.1	2.7	28	3.9
ASV_2723	Firmicutes	Clostridia	Clostridiales	Peptostreptococcaceae	Romboutsia	0.001	1	19	1.5	2.8	75	1.8
ASV_2724	Firmicutes	Clostridia	Clostridiales	Peptostreptococcaceae	Romboutsia	0.029	0.97	12	44	13	27	3.3
ASV_2725	Firmicutes	Clostridia	Clostridiales	Peptostreptococcaceae	Romboutsia	0.15	0.85	34	31	10	12	13
ASV_2730	Firmicutes	Clostridia	Clostridiales	Peptostreptococcaceae	Romboutsia	0.054	0.95	44	11	8.4	28	8.5
ASV_2735	Firmicutes	Clostridia	Clostridiales	Peptostreptococcaceae	Terrisporobacter	0.17	0.83	15	12	37	30	6
ASV_2736	Firmicutes	Clostridia	Clostridiales	Peptostreptococcaceae	Terrisporobacter	0.67	0.33	18	7.5	25	34	15
ASV_2778	Firmicutes	Clostridia	Clostridiales	Clostridiaceae_1	Clostridium_sensu_stricto_1	0.0095	0.99	63	6.8	10	11	8.6
ASV_2784	Firmicutes	Clostridia	Clostridiales	Clostridiaceae_1	Clostridium_sensu_stricto_1	0	1	50	1.1	1.9	44	2.2
ASV_2801	Firmicutes	Clostridia	Clostridiales	Clostridiaceae_1	Clostridium_sensu_stricto_1	0.38	0.62	12	15	9.9	56	6.6
ASV_2809	Firmicutes	Clostridia	Clostridiales	Clostridiaceae_1	Clostridium_sensu_stricto_1	0.018	0.98	61	7.4	9	13	9.4
ASV_2817	Firmicutes	Clostridia	Clostridiales	Clostridiaceae_1	Clostridium_sensu_stricto_1	0.38	0.62	1	0.79	0.34	97	0.85
ASV_2832	Firmicutes	Clostridia	Clostridiales	Clostridiaceae_1	Clostridium_sensu_stricto_1	0.022	0.98	32	3.7	4.7	55	4.6
ASV_2834	Firmicutes	Clostridia	Clostridiales	Clostridiaceae_1	Clostridium_sensu_stricto_1	0.57	0.43	20	28	24	18	10
ASV_2850	Firmicutes	Clostridia	Clostridiales	Clostridiaceae_1	Clostridium_sensu_stricto_1	0.99	0.011	58	5.2	11	19	6.3
ASV_2853	Firmicutes	Clostridia	Clostridiales	Clostridiaceae_1	Clostridium_sensu_stricto_1	0.96	0.042	29	5	3.5	58	5.2
ASV_2862	Firmicutes	Clostridia	Clostridiales	Clostridiaceae_1	Clostridium_sensu_stricto_1	0.96	0.042	20	4.4	3.2	68	4.3
ASV_2864	Firmicutes	Clostridia	Clostridiales	Clostridiaceae_1	Clostridium_sensu_stricto_1	0.77	0.23	27	9.3	24	29	12
ASV_2959	Firmicutes	Clostridia	Clostridiales	Ruminococcaceae		0.76	0.24	36	17	19	16	12
ASV_2975	Firmicutes	Clostridia	Clostridiales	Ruminococcaceae	Faecalibacterium	0.79	0.21	22	6.2	6.2	58	8
ASV_2981	Firmicutes	Clostridia	Clostridiales	Ruminococcaceae	Fournierella	0.4	0.6	25	33	13	16	13
ASV_2983	Firmicutes	Clostridia	Clostridiales	Ruminococcaceae	Fournierella	0.4	0.6	17	16	35	24	8
ASV_2986	Firmicutes	Clostridia	Clostridiales	Ruminococcaceae	Fournierella	0.73	0.27	24	35	13	14	14
ASV_3018	Firmicutes	Clostridia	Clostridiales	Ruminococcaceae	Hydrogenoanaerobacterium	0.45	0.55	14	63	7.1	8.7	7.7
ASV_3131	Bacteroidetes	Bacteroidia	Bacteroidales	Prevotellaceae	Prevotellaceae_UCG-001	0.94	0.056	47	28	7.1	11	7.2
ASV_3162	Bacteroidetes	Bacteroidia	Bacteroidales	Marinilabiliaceae		0.95	0.054	46	29	7.2	10	7.3
ASV_3191	Bacteroidetes	Bacteroidia	Bacteroidales	Rikenellaceae	Rikenellaceae_RC9_gut_group	0.94	0.062	47	29	6.9	11	7.3
ASV_3286	Bacteroidetes	Bacteroidia	Bacteroidales	Bacteroidetes_BD2-2		0.94	0.058	44	30	6.8	11	7.4
ASV_3351	Bacteroidetes	Bacteroidia	Bacteroidales	Bacteroidaceae	Bacteroides	0.73	0.27	16	29	20	29	6.5
ASV_3359	Bacteroidetes	Bacteroidia	Bacteroidales	Bacteroidaceae	Bacteroides	0.42	0.58	25	13	13	31	17
ASV_3366	Bacteroidetes	Bacteroidia	Bacteroidales	Bacteroidaceae	Bacteroides	0.63	0.37	22	16	31	17	14
ASV_3384	Bacteroidetes	Bacteroidia	Bacteroidales	Bacteroidaceae	Bacteroides	0.55	0.45	20	11	31	26	11
ASV_3389	Bacteroidetes	Bacteroidia	Bacteroidales	Bacteroidaceae	Bacteroides	0.55	0.45	18	13	18	42	8.2
ASV_3392	Bacteroidetes	Bacteroidia	Bacteroidales	Bacteroidaceae	Bacteroides	0.22	0.78	20	46	8.8	17	8.4
ASV_3442	Bacteroidetes	Bacteroidia	Bacteroidales	Bacteroidaceae	Bacteroides	0.41	0.59	18	45	9.3	17	9.7
ASV_3465	Bacteroidetes	Bacteroidia	Bacteroidales	Bacteroidaceae	Bacteroides	0.42	0.58	15	11	7.9	58	8.3
ASV_3527	Bacteroidetes	Bacteroidia	Bacteroidales	Bacteroidaceae	Bacteroides	0.79	0.21	26	15	7	42	9.6
ASV_3547	Bacteroidetes	Bacteroidia	Bacteroidales	Prevotellaceae	Prevotellaceae_NK3B31_group	0.93	0.072	40	5.7	6.4	42	6.4
ASV_3605	Bacteroidetes	Bacteroidia	Bacteroidales	Prevotellaceae	Prevotella_9	0.53	0.47	16	25	8.4	42	8.7
ASV_3631	Bacteroidetes	Bacteroidia	Bacteroidales	Prevotellaceae		0.8	0.2	26	14	6.7	43	10
ASV_3774	Firmicutes	Clostridia	Clostridiales	Ruminococcaceae	Ruminococcaceae_NK4A214_group	0.48	0.52	16	60	7.6	9.2	7.1
ASV_3780	Firmicutes	Clostridia	Clostridiales	Ruminococcaceae	Ruminococcaceae_UCG-005	0.66	0.34	18	56	7.8	9.8	8.4
ASV_3852	Firmicutes	Clostridia	Clostridiales	Lachnospiraceae	Lachnospiraceae_AC2044_group	0.55	0.45	8.6	78	4.3	5.3	4.3
ASV_3947	Firmicutes	Clostridia	Clostridiales	Lachnospiraceae	Lachnospiraceae_XPB1014_group	0.63	0.37	13	68	5.7	7.4	5.4
ASV_3949	Firmicutes	Clostridia	Clostridiales	Lachnospiraceae	Lachnospiraceae_XPB1014_group	0.76	0.24	14	70	5.1	6	4.7
ASV_3993	Firmicutes	Clostridia	Clostridiales	Lachnospiraceae		0.4	0.6	18	22	16	33	10
ASV_4015	Epsilonbacteraeota	Campylobacteria	Campylobacterales	Campylobacteraceae	Campylobacter	0.86	0.14	39	30	9	12	11
ASV_4017	Epsilonbacteraeota	Campylobacteria	Campylobacterales	Campylobacteraceae	Campylobacter	0.31	0.69	25	25	24	14	11
ASV_4033	Epsilonbacteraeota	Campylobacteria	Campylobacterales	Helicobacteraceae	Helicobacter	0.76	0.24	21	51	8	12	7.9
ASV_4053	Firmicutes	Clostridia	Clostridiales	Ruminococcaceae	Ruminococcus_1	0.46	0.54	14	62	7.4	9.1	7.1
ASV_4164	Firmicutes	Clostridia	Clostridiales	Lachnospiraceae	Epulopiscium	0.0035	1	61	6.6	5.7	19	7.4
ASV_4166	Firmicutes	Clostridia	Clostridiales	Lachnospiraceae	Cellulosilyticum	0.97	0.028	57	6.4	12	18	7.6
ASV_4167	Firmicutes	Clostridia	Clostridiales	Lachnospiraceae	Epulopiscium	0.004	1	46	5	6	39	4.2
ASV_4222	Firmicutes	Negativicutes	Selenomonadales	Acidaminococcaceae	Phascolarctobacterium	0.32	0.68	12	23	4.2	55	6.1
ASV_4247	Lentisphaerae	Oligosphaeria	Oligosphaerales	Oligosphaeraceae	horsej-a03	0.94	0.062	45	29	7.7	11	7
ASV_4264	Lentisphaerae	Lentisphaeria	Victivallales			0.89	0.11	40	6.8	7.7	35	11
ASV_4292	Tenericutes	Mollicutes	Anaeroplasmatales	Anaeroplasmataceae	Anaeroplasma	0.79	0.21	30	30	23	8	8.9
ASV_4330	Firmicutes	Clostridia	Clostridiales	Lachnospiraceae	Anaerosporobacter	0.85	0.15	33	14	8.9	34	10
ASV_4360	Firmicutes	Clostridia	Clostridiales	Lachnospiraceae	GCA-900066575	0.49	0.51	14	63	7	8.7	6.8
ASV_4379	Firmicutes	Clostridia	Clostridiales	Lachnospiraceae	Anaerostipes	0.94	0.062	43	5.4	6.5	39	6.4
ASV_4512	Firmicutes	Clostridia	Clostridiales	Lachnospiraceae		0.47	0.53	13	63	7	9	7.8
